# Supplementary material for: The craniomandibular anatomy of the early archosauriform Euparkeria capensis and the dawn of the archosaur skull
Source: R Soc Open Sci. 2020 Jul 29;7(7):200116. doi: 10.1098/rsos.200116 (PMC7428278; doi:10.1098/rsos.200116)
Supplement: Anatomical Network Matrix.ods [file rsos200116supp5.ods]

## Sheet: Tabelle1
	angular left	angular right	articular left	articular right	basioccipital	coronoid left	coronoid right	dentary left	dentary right	ectopterygoid left	ectopterygoid right	epipterygoid left	epipterygoid right	exoccipital left	exoccipital right	frontal left	frontal right	interparietal	jugal left	jugal right	lacrimal left	lacrimal right	laterosphenoid left	laterosphenoid right	maxilla left	maxilla right	nasal left	nasal right	opisthotic left	opsithotic right	palatine left	palatine right	parabasisphenoid	parietal left	parietal right	postorbital left	postorbital right	postfrontal left	postfrontal right	prearticular left	prearticular right	prefrontal left	prefrontal right	premaxilla left	premaxilla right	prootic left	prootic right	pterygoid left	pterygoid right
angular left	_							1																																1
angular right		_							1																																1
articular left			_																																					1
articular right				_																																					1
basioccipital					_									1	1																		1
coronoid left						_		1																																1
coronoid right							_		1																																1
dentary left	1					1		_	1
dentary right		1					1	1	_
ectopterygoid left										_									1																													1
ectopterygoid right											_									1																													1
epipterygoid left												_											1																									1
epipterygoid right													_											1																									1
exoccipital left					1									_															1
exoccipital right					1										_															1
frontal left																_	1						1				1							1				1				1
frontal right																1	_							1				1							1				1				1
interparietal																		_																1	1
jugal left										1									_		1				1											1
jugal right											1									_		1				1											1
lacrimal left																			1		_				1		1															1
lacrimal right																				1		_				1		1															1
laterosphenoid left												1				1							_	1										1												1
laterosphenoid right													1				1						1	_											1												1
maxilla left																			1		1				_	1	1				1													1
maxilla right																				1		1			1	_		1				1													1
nasal left																1					1				1		_	1														1		1
nasal right																	1					1				1	1	_															1		1
opisthotic left														1															_				1													1
opsithotic right															1															_			1														1
palatine left																									1						_	1																1
palatine right																										1					1	_																	1
parabasisphenoid					1																								1	1			_													1	1	1	1
parietal left																1		1					1											_	1	1		1								1
parietal right																	1	1						1										1	_		1		1								1
postorbital left																			1															1		_		1
postorbital right																				1															1		_		1
postfrontal left																1																		1		1		_
postfrontal right																	1																		1		1		_
prearticular left	1		1			1																																		_
prearticular right		1		1			1																																		_
prefrontal left																1					1						1															_
prefrontal right																	1					1						1															_
premaxilla left																									1		1																	_	1
premaxilla right																										1		1																1	_
prootic left																							1						1				1	1												_
prootic right																								1						1			1		1												_
pterygoid left										1		1																			1		1															_	1
pterygoid right											1		1																			1	1															1	_
quadrate left			1																										1																			1
quadrate right				1																										1																			1
quadratojugal left																			1
quadratojugal right																				1
splenial left	1					1		1																																1
splenial right		1					1		1																																1
squamosal left																													1					1		1
squamosal right																														1					1		1
supraoccipital														1	1			1											1	1				1	1											1	1
surangular left	1		1			1		1																																1
surangular right		1		1			1		1																																1
vomer left																									1						1													1				1
vomer right																										1						1													1				1
[truncated: 2 more columns]
